# Supplementary material for: TarSynFlow, a workflow for bacterial genome comparisons that revealed genes putatively involved in the probiotic character of Shewanella putrefaciens strain Pdp11
Source: PeerJ. 2019 Feb 28;7:e6526. doi: 10.7717/peerj.6526 (PMC6397758; doi:10.7717/peerj.6526)
Supplement: Supplemental Information 1 — Each amino acid sequence includes it AC#, the database (tr for TrEMBL and sp for SwissProt), the ID in this database, and a description. [file peerj-07-6526-s001.zip]

Archive with 3 entries (2 files):
- shewanella_proteome_reference.fa
- __MACOSX/
- __MACOSX/._shewanella_proteome_reference.fa
